# Supplementary material for: Stimulation of skeletal stem cells in the growth plate promotes linear bone growth
Source: JCI Insight. 2024 Mar 22;9(6):e165226. doi: 10.1172/jci.insight.165226 (PMC11063944; doi:10.1172/jci.insight.165226)
Supplement: Supporting data values [file jciinsight-9-165226-s127.xlsx]

## Sheet: Figure 1
Figure 1C		Figure 1D		Figure 1E		Figure 1F		Figure 1H		Figure 1I		Figure 1K		Figure 1L		Figure 1M		Figure 1N		Figure 1P		Figure 1Q
DMSO	SAG	DMSO	SAG	DMSO	SAG	DMSO	SAG	DMSO	SAG	DMSO	SAG	DMSO	SAG	DMSO	SAG	DMSO	SAG	DMSO	SAG	DMSO	SAG	DMSO	SAG
3	2	62.6667	62.3656	26.6667	36.5591	10.6667	1.07527	10.0598	6.30049	3.44828	1.96078	1	1	65.3846	52.1739	23.0769	43.4783	11.5385	4.34783	8.5	19.7	0	25
1	1	77.1084	58.4158	20.4819	36.6337	2.40964	4.9505	9.20025	5.2741	6.84931	0	1	1	75	43.1035	17.5	46.5517	7.5	10.3448	7	9.9	0	0
2	2	58.9552	76.7241	29.1045	23.2759	11.9403	0	9.42064	2.11604	12.6582	0	1	1	71.4286	60.3448	16.3265	32.7586	12.2449	6.89655	6.6	8.1	27.2727	0
2	2	75	71.0843	18.3333	27.7108	6.66667	1.20482					1	2	75	55.1471	25	42.6471	0	2.20588	6.43728	10.3704		70.8333
2	3		74.6667		25.3333		0					1	2	63.1579	52.7778	36.8421	44.4444	0	2.77778		8.87935		100
1	1											2	1	60		30.9091		9.09091
1	2											1	2
4	2											1	1
2	1											1	1
9	1											6	2
14	1											1	2
7	2											1	1
2	1											1	2
1	2											2	2
1	1											2	1
1	2											1	2
1	2											2	1
1	1											1	2
1	1											1	1
2	1											1	4
2	1											4	1
1	1											2	1
1	2											4	2
1	2											3	1
1	2											1	4
2	2											1	1
1	2											2	1
1	1											1	3
1	1											1	1
1	1											4	1
1	1											1	2
1	1											1	1
1	1											1	2
1	1											1	1
1	1											1	1
1	1											1	2
2	1											1	2
1	2											1	2
1	3											1	2
2	2											8	1
2	1											1	1
2	1											1	1
2	2											1	2
1	2											1	1
1	2											1	10
11	1											1	1
1	1											1	2
1	1											1	1
1	1											1	1
1	1											1	2
1	1											1	1
1	1											2	1
2	1											1	2
1	1											1	2
2	1											2	1
2	1											1	4
3	1											3	2
1	1											1	2
1	1											1	2
1	2											1	2
1	1											1	2
1	2											2	1
11	3											2	1
1	1											5	1
1	1											1	1
4	1											2	4
6	2											4	4
2	1											1	3
1	1											1	2
1	1											2	7
1	1											1	1
1	1											1	2
2	1											1	2
1	4											1	1
1	2											1	2
1	1											1	3
1	1											2	3
2	2											1	1
1	2											1	2
1	2											1	2
2	2											1	3
1	1											2	1
2	1											1	1
2	1											2	2
2	2											1	1
1	1											1	1
2	2											1	1
1	1											1	2
2	1											1	1
1	1											1	2
1	1											1	1
1	1											1	1
1	1											1	18
1	1											2	1
1	1											10	2
1	1											1	2
1	1											1	1
1	1											1	1
1	1											1	1
1	1											1	2
2	1											1	1
4	1											4	1
1	1											12	2
1	1											2	1
1	1											1	1
1	1											1	2
1	2											2	2
1	2											2	1
2	2											1	1
1	2											1	1
1	2											1	1
1	1											1	2
2	1											1	1
1	6											8	2
2	2											4	2
1	6											1	1
1	1											2	2
1	1											1	1
1	2											2	1
1	2											1	4
1	2											1	1
1	2											1	1
1	1											2	1
2	1											1	2
1	2											1	1
1	2											1	2
1	4											1	2
1	2											1	1
1	1											1	1
1	2											2	1
3	1											1	5
2	2											1	2
1	1											1	1
1	1											1	4
2	2											1	2
1	2											1	1
1	1											2	1
2	1											2	2
1	1											1	1
1	1											1	2
1	2											2	2
1	1											1	2
1	2											1	1
1	2											1	3
4	6											2	1
1	2											1	1
1	2											2	1
1	1											2	2
1	1											1	2
1	1											2	1
1	2											1	1
1	1											1	2
1	1											2	3
1	2											1	1
2	2											1	2
1												1	2
1	1											2	3
1	2											1	1
1	1											1	1
1	1											7	2
1	1											2	2
1	2											8	1
1	2											1	2
1	2											2	1
2	2											1	1
1	1											9	2
1	1											1	1
1	1											7	2
2	1											1	2
1	1											1	2
1	2											2	1
2	6											1	1
2	2											2	1
4	1											1	1
2	1											1	1
1	1											1	3
1	1											1	2
1	2											1	1
5	1											1	1
3	2											1	3
8	1											2	1
1	1											1	2
1	2											2	1
1	1											2	1
1	2											1	2
2	1											1	2
2	1											1	2
2	1											2	1
1	2											1	2
2	1											1	2
2	1											4	2
2	2											3	2
1	1											3	1
7	1											3	1
8	1											1	2
1	2											1	4
2	1											2	2
1	1											1	1
1	1											1	1
1	2											1	1
1	1											1	2
1	1											2	2
1	1											3	1
1	1											2	1
1	1											1	1
1	2												1
1	1												2
1	1												3
1	1												1
1	2												1
2	1												2
1	1												1
1	2												1
1	1												1
1	1												2
1	1												1
2	1												1
4	2												2
2	1												2
1	2												1
1	1												1
1	2												1
1	1												3
4	1												1
1	1												1
2	1												1
2	1												2
5	1												1
2	1												1
2	1												1
	1												2
2	1												1
2	1												1
1	1												1
1	1												2
1	1												1
2	1												1
5	1												1
6	1												1
2	1												2
1	1												1
1	1												2
2	1												1
1	2												2
2	2												1
4	1												1
4	1												2
2	1												1
4	1												1
1	1												1
2	1												2
11	1												2
2	1												1
1	2												1
1	1												3
1	2												7
1	3												1
2	1												2
1	1												2
1	1												1
1	1												3
1	2												1
2	1												2
1	1												1
1	1												11
2	1												1
1	1												2
1	1												1
1	1												1
1													1
2	2												3
2	2												1
1	1												1
4	2												2
2	2												2
1	1												3
1	1												1
1	1												1
1	1												1
1	1												4
2	2												2
1	1												1
1	1												3
1	1												1
1	1												4
1	1												2
1	1												2
1	2												1
15	2												1
3	1												2
2	1												2
2	3												1
1	1												2
1	1												1
1	1												1
1	1												2
1	1												1
1	1												1
1	2												2
1	1												1
1	1												1
1	1												2
4	2												1
9	2												2
2	1												1
1	2												2
1	1												1
1	2												1
2	1												2
3	1												3
3	1												2
1	2												3
1	1												2
1	2												2
1	1												3
1	1												1
1	1												1
1	2												1
4	1												1
1	1												2
2	1												1
1	1												2
1	1												2
1	1												3
1	1												1
2	1												1
2	2												2
1	1												1
1	1												1
1	1												2
1	2												1
3	5												1
2	1												1
1	1												1
1	2												2
1	1												1
2	2												1
1	2												1
1	1												1
1	1												2
1	1												2
1	2												1
1	1												1
1	1												2
1	1												1
1	1												2
1	2												2
2	2
1	1
1	3
1	2
1	2
	1
	1
	1
	1
	1
	1
	1
	1
	1
	1
	1
	2
	1
	1
	2
	1
	1
	2
	2
	1
	1
	1
	2
	1
	1
	1
	1
	2
	1
	1
	2
	1
	1
	1
	1
	2
	1
	2
	1
	2
	1
	1
	1
	1
	1
	1
	1
	3
	2
	1
	1
	1
	1
	2
	1
	2
	2
	1
	1
	1
	2
	1
	1
	1
	1
	2
	1
	1
	1
	1
	2
	1
	1
	1
	1
	1
	1
	1
	1
	1
	1
	1
	2
	1
	1
	2
	2
	1
	2
	1
	1
	1
	2
	1
	1
	2
	2
	1
	1
	1
	1
	2
	1
	1
	1
	1
	1
	2
	1
	1
	1
	1

## Sheet: Figure 2
Figure 2C		Figure 2D		Figure 2E		Figure 2F		Figure 2G		Figure 2H		Figure 2J		Figure 2K		Figure 2L		Figure 2M		Figure 2N		Figure 2O
control	Ptch cKO	control	Ptch cKO	control	Ptch cKO	control	Ptch cKO	control	cKO	control	cKO	control	Ptch cKO	wt	Ptch cKO	control	Ptch cKO	wt	Ptch cKO	control	Ptch cKO	control	Ptch cKO
1	8	34.4166	3.7037	48.0368	14.2041	16.4596	82.0922	3.03561	10.1553	1.35135	23.2234	1	1	0.428571	0.141177	47.6191	30.5882	0.0952381	0.529412	7.675	3.452	6.97674	28.8288
2	6	56.6667	7.89474	30	24.4831	10	67.6222	0.922494	13.1921	0	18.2079	1	1	0.470588	0.0925926	35.2941	24.0741	0.117647	0.537037	7.432	8.897	6.97674	4.7619
2	4	53.6916	7.45192	39.5243	32.9327	6.78414	59.6154	3.03296	6.28861	0	9.72222	1	1	0.387097	0.153846	45.1613	34.6154	0.0322581	0.5	7.441	9.899	11.9048	13.9344
1	4	59.7356		34.8206		5.4438		0.964526		1.85185		1	1								10.11		18.0723
1	14											1	1
1	3											1	1
1	5											1	1
1	18											1	1
2	11											1	1
2	8											2	1
1	4											2	1
2	8											2	1
1	15											2	2
2	4											2	2
2	5											2	2
2	14											2	2
1	11											2	2
1	6											2	2
2	11											2	2
1	10											5	2
2	14											21	2
1	4											1	2
1	19											1	2
1	13											1	2
2	5											1	2
2	13											1	2
4	12											1	2
1	4											1	2
1	15											1	2
1	11											2	2
1	15											2	2
1	4											2	2
1	2											2	2
4	4											2	2
2	2											3	2
1	3											4	3
1	8											4	3
1	14											13	3
1	16											16	4
1	8											1	4
3	6											1	5
8	1											1	6
2	1											1	6
1	1											1	6
1	1											1	7
5	11											1	7
4	10											1	7
2	5											1	7
5	15											1	7
2	3											1	8
12	4											1	8
10	14											1	9
2	8											1	9
1	7											1	10
1	10											1	10
1	5											1	11
1	6											1	12
1	12											1	12
1	12											1	12
1	10											1	14
2	8											1	14
1	4											1	14
1	8											1	15
1	2											1	15
1	15											1	16
1	17											1	17
6	3											1	20
11	8											1	22
12	11											2	22
9	5											2	24
9	4											2	24
12	6											2	26
2	18											2	28
1	4											2	31
1	30											2	32
1	9											2	33
1	5											2	35
1	2											2	40
1	7											2	40
1	14											2	41
2	3											2	45
2	2											2	46
1	7											2	51
4	2											2	71
2	7											2	87
3	4											2	1
6	14											2	1
1	5											2	1
1	1											2	1
1	10											2	1
1	7											2	2
1	4											2	2
5	2											2	2
1	2											2	2
2	5											2	2
2	12											2	2
1	11											2	2
1	5											2	2
1	5											2	2
1	7											2	3
2	11											2	3
1	12											2	3
2	20											2	3
2	17											2	4
1	7											2	4
2	6											2	4
3	11											2	4
2	13											2	4
1	2											3	4
2	6											3	4
2	4											3	5
2	4											3	5
8	1											3	5
21	4											3	6
7	2											4	6
6	2											4	6
1	5											4	7
1	3											4	7
1	4											4	8
2	4											4	8
2	3											4	10
2	9											5	10
1	9											5	15
1	5											5	15
1	2											5	20
1	5											5	26
2	2											6	27
1	7											6	28
1	4											6	28
1	5											6	40
1	4											8	42
1	5											8	45
2	4											12	49
1	16											23	53
1	8												56
2	2												57
2	4												67
1	10												79
1	8												104
7	2												1
2	3												1
1	2												1
1	8												1
2	3												2
4	2												2
2	3												2
2	3												2
2	16												2
2	11												3
2	10												3
2	22												3
7	10												3
8	28												6
8	7												6
9	8												9
8	20												11
1	20												11
1	3												11
2	20												13
1	4												15
1	2												18
1	5												21
2	6												36
1	9												63
2	11												89
3	2
1	11
1	10
1	21
1	14
1	2
3	6
1	7
1	7
1	5
1	5
5	12
2	6
1	5
1	4
2	5
1	4
1	6
2	2
1	4
2	5
1	2
3	7
1	6
1	9
1	11
3	3
1	5
1	4
1	4
2	3
1	3
1	3
1	7
6	9
1	9
2	9
1	4
1	24
13	5
2	2
1	2
3	3
1	3
1	3
2	2
2	1
17	2
2	4
1	3
2	12
1	6
1	5
1	8
2	21
8	1
1	1
1	2
2	7
1	2
1	2
4	2
1	2
2	25
2	9
2	6
3	2
2	15
2	7
3	20
2	6
1	5
2	1
1	1
1	8
1	2
2	4
1	6
2	12
2	7
1	18
1	22
1	3
1	3
2	3
2	1
3	3
1	4
4	15
1	2
1	4
1	2
2	1
2	1
1	1
3	3
2	5
2	3
1	17
1	6
3	6
1	6
2	5
1	2
1	1
2	1
3	4
4	1
2	5
1	7
1	3
3	6
2	15
1	5
2	11
5	4
2	3
2	3
2	6
2	2
3	7
3	4
1	7
2	4
2	14
1	12
3	10
4	10
4	7
3	5
1	4
2	2
1	4
2	12
3	3
1	5
1	4
8	3
4	1
1	4
3	10
4	3
2	2
1	1
1	1
1	3
1	2
1	6
1	2
2	1
4	2
2	3
1	5
1	3
1	1
1	3
2	5
2	7
3	4
2	4
2	4
2	1
2	2
2	2
1	3
2	3
1	2
1	3
1	3
1	2
13	4
1	12
1	10
1	12
2	3
2	1
9	1
1	4
1	5
1	3
1	2
16	4
4	6
2	5
1	8
2	6
1	4
1	2
2	1
2	2
7	6
2	5
1	4
1	1
2
1
2
1
1
2
2
2
1
1
1
6
1
1
2
3
1
1
3
1
1
2
1
1
2
8
2
1
1
2
2
2
1
2
2
1
9
1
1
2
1
1
1
1
1
1
1
1
2
2
2
2
3
2
1
1
2
1
2
1
1
1
1
1
2
2
2
1
2
2
2
2
3
1
1
1
1
1
1
2
1
1
2
1
2
1
1
1
2
1
1
1
3
1
2
1
2
1
1
2
1
2
1
1
1
2
4
1
1
1
1
1
2
2
1
1
2
2
1
1
1
1
1
1
1
1
1
2
1
1
1
1
1
1
9
5
4
5
2
1
1
1
1
1
1
2
2
1
5
1
1
1
1
1
1
1
2
1
1
1
2
1
1
2
1
1
1
1
2
2
7
5
8
3
3
1
1
1
1
1
2
1
1
2
1
1
1
2
1
2
2
4
1
1
1
1
2
2
1
1
1
2
2
1
1
2
1
1
1
2
1
1
2
2
2
1
1
1
1
2
1
2
3
1
1
1
6
1
1
1
2
1
1
1
1
2
1
1
1
1
1
1
1
3
1
2
2
3
1
1
4
1
1
1
1
2
2
2
1
2
1
2
2
2
4
2
1
2
2
2
1
1
1
2
2
3
1
2
1
2
2
2
1
1
1
2
2
1
3
1
4
2
2
1
1
1
1
1
1
1
1
1
1
3
2
3
1
2
1
2
1
2
2
2
2
3
2
2
1
2
1
3
1
1
1
1
1
1
1
1
2
2
1
2
2
1
1
2
1
1
2
1
3
2
2
2
1
1
1
1
3
3
2
1
1
2
1
2
3
4
2
1
3
2
1
1
1
1
1
2
1
2
1
1
1
3
3
1
1
1
1
1

## Sheet: Figure 3
Figure 3B		Figure 3E		Figure 3F
vehicle	SAG	vehicle	SAG	vehicle	SAG		Figure 3H-J
33.0913	48.5549	11.2232	15.1666	0.00753354	0.0661437		Bulk-sequencing see NCBI GEO token GSE254020
21.823	58.1593	12.7625	35.001	0.0118267	0.350065
17.2359	45.3619	13.7714	15.874	0.0032596	0.124879
48.4163	46.0388	8.91744	21.7065	0.00134983	0.12176
31.4736		9.01182		0.00247748
30.9578		19.828		0.0195652
31.8087		17.9901		0.0350356

## Sheet: Figure 4
Figure 4C		Figure 4D		Figure 4E		Figure 4F
DMSO	SAG	DMSO	SAG	DMSO	SAG	DMSO	SAG
1	1	72.7273	34.375	18.1818	40.625	9.09091	25
2	2	56.5217	39.3939	17.3913	39.3939	26.087	21.2121
1	2	71.4286	61.5385	21.4286	30.7692	7.14286	7.69231
10	2	58.3333	59.5238	33.3333	30.9524	8.33333	2.38095
1	1	68.1818	38.4615	18.1818	46.1538	13.6364	15.3846
1	1
1	1
2	2
1	2
1	4
1	5
2	14
2	2
22	2
1	2
4	2
5	2
1	1
2	1
1	1
1	1
2	3
1	2
1	14
1	16
1	1
1	1
1	1
4	4
5	3
8	4
1	5
1	3
1	11
1	12
1	1
1	2
1	1
3	1
1	1
1	2
1	1
2	1
1	1
1	2
2	4
9	31
1	1
7	2
1	1
1	2
1	2
2	2
2	2
2	2
1	4
2	1
1	1
1	6
1	1
2	2
1	2
1	1
1	1
2	2
4	1
1	1
1	2
8	2
1	1
1	1
1	3
1	1
7	2
1	1
2	1
1	6
1	1
1	2
1	2
2	2
1	2
	1
	1
	1
	2
	1
	2
	1
	1
	1
	1
	4
	2
	2
	2
	1
	2
	1
	1
	2
	1
	2
	1
	1
	1
	1
	1
	4
	5
	1
	2
	1
	1
	5
	1
	1
	1
	1
	1
	16
	2
	1
	3
	2
	1
	10
	1
	1
	2
	1
	2
	3
	1
	1
	1
	1
	1
	20
	1
	1
	1

## Sheet: Figure 5
Figure 5B
	DMSO									SAG
1	31	29.2	30	29.3	30	28.8				31.9	31	30.4	29.9	30.2	29.8
2	31.1	32.4	32.4	31.4	31.6	31.2	29.5	30.4	30.8	31.8	34.1	33.9	31.7	32	31.7	30.4	31.2	31.4
3	33.8	31	32.1	38.6	38.1	34.8	34.6	35.5		35.1	32.1	33.6	39.1	39.4	35.9	36.5	36.9
Figure 5C
	DMSO									SAG
1	34.2	33.5	36.2	37	34.5	35.5				34.4	33.4	36.3	37	34.5	35.9
2	35	38.4	38.1	35	35.4	35.3	34.8	35.2	35.4	35.5	38.9	38.8	35.1	35.6	35.6	35	36.1	35.9
3	40.5	38.1	36.5	41.7	41.2	39.5	40	39		41.3	39.1	36.9	43.1	42	40.1	41.1	39.8
Figure 5D
	DMSO									SAG
1	98.9	97.2	99	97.8	96.5	96.8				100.2	98.1	100	98.3	97.8	98
2	97	101.9	105.3	99.4	100.1	98.7	93	97.8	97.7	98.3	104.5	107.8	99.6	100.8	99.5	93.6	98.2	98.3
3	99.5	95.6	98.1	110.7	109.3	106.3	101.3	103.5		101.3	96.6	99.9	112.5	110.9	108.4	103.2	105.1
Figure 5G
	DMSO									SAG
1 week	155.31	171.471	216.246		202.42					161.52	162.18	210.78		207.9
1 month	173.41	121.994	194.643	194.323						193.186	140.802	209.088	208.069
2 months	118.44	82.8	104.58		107.22	111.24	99.6549			96.78	85.14	95.88		111.9	122.22	97.68
Figure 5H
	DMSO									SAG
1 week	168.17	156.923	188.878		188.723					174.654	163.938	185.509		183.185
1 month	177.955	109.935	220.97	221.067						185.929	157.337	203.322	202.562
2 months	143.22	93.3	112.68		119.16	124.32	93.1228			143.34	103.5	130.02		139.98	135.24	96
Figure 5J
	DMSO						SAG
1 week	3.86594	5.94378	3.21256	3.48631	4.74939		6.45964	15.1418	15.5106	11.0887	16.7107
1 month	4.13223	4.16667	8.9172	2.98508	1.01351	6.32911	7.109	4.11765	3.07692	4.16667	7.69231	3.86473
2 months	5.58687	5.42169	2.60335	8.63281			1.5	4.64135	1.54971	3.42857
Figure 5K
	DMSO						SAG
1 week	15.409	6.06482	8.87913	3.49826	5.24766		23.7015	13.2031	17.7738	19.2487	19.0148
1 month	2.46914	3.73832	4.22535	5.88235	5.31401	9.47368	3.5533	3.40909	3.91061	4.54545	3.50877	11.519
2 months	8.18888	5.24017	2.52569	5.33333			7.25987	4.69799	6.61226	9.74359
Figure 5M
DMSO	SAG
20.6294	35.3896
23.4528	28.8095
16.3975	23.8938

## Sheet: Sup. Fig. 1
Sup. Fig. 1A	Sup. Fig. 1B	Sup. Fig. 1C
11.2435	2.65506	49.3741
15.5281	0.638283	44.5422
10.387	1.27807	48.172
Sup. Fig. 1D
	% singlets	% doublets	% triplets	% rest
P6-8	69.8795	24.0964	4.81928	1.20482
P6-18 vehicle	68.4326	21.0556	2.59101	7.92082
P6-18 SAG	68.6513	28.4049	1.49762	1.44612
Sup. Fig. 1E
	% singlets	% doublets	% triplets	% rest
P25-30	72	24	4	0
P25-38 vehicle	68.3285	22.6726	2.26981	5.63211
P25-38 SAG	52.7094	37.1146	4.86139	4.62492

## Sheet: Sup. Fig. 2
Sup. Fig. 2C		Sup. Fig. 2D		Sup. Fig. 2E		Sup. Fig. 2F		Sup. Fig. 2H		Sup. Fig. 2I		Sup. Fig. 2J		Sup. Fig. 2K		Sup. Fig. 2L		Sup. Fig. 2M
DMSO	SAG	DMSO	SAG	DMSO	SAG	DMSO	SAG	DMSO	SAG	DMSO	SAG	DMSO	SAG	DMSO	SAG	DMSO	SAG	DMSO	SAG
14.2387	19.1433	37.931	70.5882	0.492611	0.692569	11.606	13.5739	19.3	23.7	100	0	2	1.3	3.03	4.72	13.98	23.64	59.873	47.1249
13.4792	14.4953	31.5069	53.125	0.577459	0	17.0542	10	24.1	21.8	10	27.2727	0.6	1.5	2.99	4.87	20.41	10.1	40.5073	39.7236
16.2219	14.535	40.5063	48.718	0.624863	0.161812	13.2114	16.5533	23.3	17.4	36.3636	26.3158	1	0.6	3.65	6.25	26.42	15.49	39.5015	36.388
								11.7956	21.1111		4.16667	0.829441	2.22222			12.08	18.24	44.094	50.87
									13.5307		50		0.530035					68.149	55.6007
																0.3448		27.0441

## Sheet: Sup. Fig. 4
Sup. Fig. 4D		Sup. Fig. 4E		Sup. Fig. 4F		Sup. Fig. 4G		Sup. Fig. 4H
DMSO	SAG	DMSO	SAG	DMSO	SAG	DMSO	SAG	DMSO	SAG
4.56	13.7	6.26	5.47	22.1254	25.1219	13.5	27.9	25.6686	27.4275
11.72	4.76	5.47	7.07	18.2857	19.0801	25	20.9	30.3437	26.8468
2.07	10.84	4.29	6.45	10.7936	11.8321	33.8	29	34.1729	34.9623
6.56	1.39	6.32	7.36		10.4412	24.7	16.9		33.5093
			6.92		25.7095
			5.86		12.6374

## Sheet: Sup. Fig. 5
Sup. Fig. 5D
	DMSO								SAG
Femur	8	6	8	4	8	8	4	6	8	6	8	8	4	8	4	4
Tibia	8	6	6	4	4	8	4	4	8	6	6	6	4	6	8	4
Sup. Fig. 5E
	DMSO									SAG
1 week	315.725	464.645	423.852	380.633	451.166			292.5	423.6	438.3	397.8	485.7
1 month	278.546	229.876	310.229	309.427				307.198	275.619	365.294	358.708
2 months	231.3	184.5	224.7	222	241.5	253.2	323.7	245.7	221.1	266.4	224.4	237.6	246	327.9
Sup. Fig. 5F
	DMSO									SAG
1 week	27.3792	32.8422	31.0594	29.5589	29.4244	26.651				33.688	30.058	28.4542	26.9666	30.021	27.6415
1 month	29.308	30.1318	28.0621	25.505	24.8684	22.4724				36.2507	30.6587	29.2272	28.8683	31.2891	32.4416
2 months	24.2694	24.1909	18.9872	21.0342	19.2047	24.1417	22.8474	19.6467	22.49	23.3673	23.3846	22.313	15.1434	19.0588	17.9919	16.9292	19.5	24.9048
Sup. Fig. 5G
DMSO	SAG
30.6196	27.8407
25.1307	27.2026
21.1315	21.6033
24.8312	25.5599
37.0712	23.9717
Sup. Fig. 5I
	DMSO						SAG
1 week	8345.23	10785.2	10716	16480.7	8451.45	8560.56	12360.1	10579.1	10707.8	11929.8	11403	7215.28
1 month	5653.59	3756.47	3593.49		3360.95		5156.7	6876.93	5038.44		5639.68
2 months	1900.75	6069.13	5106.12	1644.05	5374.07	3502.84	15269	3346.16	5356.65	2944.53	7848.18	2442.49

## Sheet: Sup. Fig. 6
Sup. Fig. 6A
	DMSO									SAG
1 week	359.937	379.644	389.404	353.189	441.443			345	351.6	413.4	394.5	460.2
1 month	269.583	204.161	353.419	355.779				251.068	244.504	309.13	307.581
2 months	218.1	186.9	203.4	205.5	226.2	210.6	230.4	282.9	229.2	254.4	222	254.4	262.2	293.1
Sup. Fig. 6B
	DMSO									SAG
1 week	28.1139	31.6184	27.5774	25.6394	29.4978	27.9905				31.2906	28.4604	29.2772	27.2156	34.9136	31.9521
1 month	28.8375	31.321	24.4238	24.956	25.1462	21.2302				34.9069	38.0085	31.1134	31.602	29.4184	29.2588
2 months	22.0534	21.6416	17.4104		18.1466	21.6334	20.7238	19.576	19.7439	22.0618	25.6667	20.7488		20.688	23.5545	22.223	19.1436	20.9012
Sup. Fig. 6C
	DMSO							SAG
1 week	8211.3	9164.31	9006.36	13451.1	9852.34	8596.31		12244.9	8466.56	9501.63	11135.9	9343.04	7157.29
1 month	8212.64	8005.4	9367.39	7836.51	5239.51	6412.23		6902.16	6754.82	5948.65	5280.24	6257.7	6106.77
2 months	6355.89	7549.23	6209.5	863.565	2484.59	3710.91	5472.6	3294.31	5969.15	7257.28	7157.99	6180.53	3630.85	5627
Sup. Fig. 6D
DMSO	SAG
35.658	29.5739
23.8737	21.2226
30.3623	19.8761
26.1087	27.6645
24.4445	28.5517
